# Supplementary material for: SynaptoTagMe, a toolkit for in vivo mapping and modulating neurotransmission at single-cell resolution
Source: eLife. 2026 Jun 25;14:RP108675. doi: 10.7554/eLife.108675 (PMC13299628; doi:10.7554/eLife.108675)
Supplement: Figure 2—source data 1. [file elife-108675-fig2-data1.csv]

N2	che-1(luc174)	eat-4(ky5)	eat-4::GFP FLP-on(syb8568)	Peft-3::FLP (sybIs9614)	Pan-cellular eat-4::GFP
3.4775930	8.915518	11.037090	1.7010880	1.2042140	7.2301660
12.0894500	21.167380	19.356730	1.7161300	0.8846371	5.9769600
8.0566260	13.334450	14.187590	11.3094000	11.8841900	6.9276560
5.2281260	15.860040	13.815740	3.9205560	3.6168640	0.3307449
2.9203520	22.234920	15.767330	7.1578780	2.1094190	4.7743260
3.4651440	18.106500	13.482900	4.3984320	4.6050490	10.9363800
4.3843070	5.597476	14.262350	3.6101720	1.9144290	12.3650500
6.9186100	12.173290	11.421400	1.2084410	4.5638390	2.1259910
2.8405780	20.803730	22.945830	8.3693750	1.8496300	3.1183900
9.3372660	26.725670	15.706970	10.1985800	2.8604040	6.9425390
1.5050960	22.942440	12.980650	2.1767610	1.0126760	8.9660810
7.9167890	18.777550	8.848692	6.0473950	4.0440560	10.3927100
15.6084900	12.760670	8.655671	5.0208960	2.1743800	7.4464060
1.5811430	27.983770	10.826880	4.5496790	4.9951460	4.8380720
2.4140530	9.288163	11.860560	10.5841100	5.7634870	7.1042290
5.1785360	19.264610	9.714068	5.3708860	2.7260120	4.7945550
7.6758200	5.006349	11.418800	1.9650610	1.3105460	7.9895860
19.6864200	14.394030	11.130410	4.5839320	2.4627580	4.8535560
7.9378990	13.774660	13.625970	2.7881660	8.7538430	8.1091060
17.5535700	32.140530	15.518490	2.9190080	7.5564660	8.4995730
1.3477060	20.473350	12.909580	23.2256800	8.6398670	5.9889690
10.3189500	21.576690	12.954440	2.3830940	6.9219210	4.7490340
17.8820800	19.514310	14.615370	2.3899450	2.8977140	8.5206910
1.4682740	13.633500	11.528190	3.3516090	3.9797450	9.4376640
9.3305050	19.908230	18.013340	2.3001570	3.1129720	7.0624060
9.1670760	20.358330	5.103046	3.2904770	3.7153050	7.3969800
4.0516200	10.300890	7.778830	0.5799028	3.8991510	3.8254610
5.3801770	6.479874	19.857220	0.9643837	6.2850160	15.6637000
12.3440200	8.412219	20.871180	1.0849390	2.9276420	10.9312900
2.8333160	4.673311	13.852380	2.6926950	6.3357800	7.5900790
4.9195960	14.374660	20.315590	2.3032100	11.3494700	3.3406220
7.1216640	31.699060	11.263560	1.8374970	4.3093990	6.4071080
1.9949040	27.460210	5.768142	2.2295460	3.1084760	10.1422000
2.1953210	22.490340	15.269520	8.5959450	2.9252880	11.7658900
13.4215100	13.118360	19.515370	13.4785800	2.6281350	4.9662420
13.4213700	9.715267	15.019790	2.0659810	2.5871300	2.2837270
9.9458940	8.587534	12.589730	3.0049110	6.8096000	10.3329900
10.5434700	9.264970	10.655320	2.1592670	3.6161630	11.6179000
3.4482300	15.445040	9.418484	13.2356300	15.6825500	5.5814620
1.9735370	3.649903	14.225140	10.8081200	9.6194330	4.7872690
8.1973580	33.227190	10.091640	10.4072700	13.5911200	11.4626600
18.0707000	20.715550	10.273200	4.0423210	14.1755000	18.3732600
0.8592431	26.407980	8.295644	3.4268400	14.6266000	13.5279400
11.2976800	25.099490	15.277450	2.5929310	10.6143700	9.2582080
7.5061910	27.410130	6.105032	1.3714860	5.2989570	11.1561000
8.5821660	22.847760	10.945460	2.2427500	6.2568780	2.5283490
13.0882300	16.261690	13.168450	6.9108750	8.8568050	6.5207410
15.7131300	21.735210	19.120510	2.8547270	8.3095990	6.0554230
