# Supplementary material for: SynaptoTagMe, a toolkit for in vivo mapping and modulating neurotransmission at single-cell resolution
Source: eLife. 2026 Jun 25;14:RP108675. doi: 10.7554/eLife.108675 (PMC13299628; doi:10.7554/eLife.108675)
Supplement: Figure 2—figure supplement 1—source data 1. [file elife-108675-fig2-figsupp1-data1.csv]

N2	Sham gradient	No training	eat-4::GFP FLP-on(syb8568)	Pflp-6::FLP (sybIs9606)	ASE-specific eat-4::GFP
3.4775930	14.8210200	10.3580900	1.7010880	5.2936940	7.3653670
12.0894500	15.2542700	12.8825100	1.7161300	3.6056510	15.1716400
8.0566260	5.6314320	14.3393000	11.3094000	6.2051340	11.3770400
5.2281260	9.7870700	13.3114400	3.9205560	13.2403300	1.3260730
2.9203520	17.6376000	15.7011600	7.1578780	2.7177540	3.6720890
3.4651440	11.3600100	14.3006600	4.3984320	6.4331490	1.0249940
4.3843070	22.2336000	21.1036400	3.6101720	16.2410600	7.1294900
6.9186100	16.1209400	9.3562150	1.2084410	10.3872600	1.5204900
2.8405780	12.5659600	17.7990100	8.3693750	1.8433530	22.5435200
9.3372660	14.2569600	19.3597300	10.1985800	23.6936400	21.9651100
1.5050960	8.0478140	11.5116200	2.1767610	0.7461616	2.8748610
7.9167890	7.4941420	6.2539560	6.0473950	11.9876800	4.8819690
15.6084900	5.4380840	6.9186140	5.0208960	4.5175250	6.3142150
1.5811430	6.3592300	13.5257700	4.5496790	1.6950400	11.3973600
2.4140530	21.2391700	24.1372000	10.5841100	4.2367240	4.7930500
5.1785360	10.9125100	7.8816420	5.3708860	4.7471830	2.1856010
7.6758200	10.9516700	8.6361890	1.9650610	2.8428450	5.5919050
19.6864200	14.3859300	13.9058100	4.5839320	4.3266400	1.0044980
7.9378990	8.2469740	12.8449400	2.7881660	7.3616330	19.7950400
17.5535700	21.4048500	12.6654900	2.9190080	2.0257400	9.8189800
1.3477060	16.0609300	3.3211790	23.2256800	2.4579220	0.8710803
10.3189500	10.0010100	27.3726800	2.3830940	0.9414502	11.0609300
17.8820800	20.7977300	9.5179800	2.3899450	12.7776500	0.6014638
1.4682740	18.3840100	10.8461100	3.3516090	22.4293600	5.7313810
9.3305050	8.8869770	20.5587500	2.3001570	11.9417500	15.5282500
9.1670760	4.0122960	15.9489100	3.2904770	10.1947300	1.4764000
4.0516200	18.6751000	18.1531300	0.5799028	14.2636100	6.2634560
5.3801770	9.7753700	5.8593900	0.9643837	14.1296600	14.9061600
12.3440200	15.5966900	16.4792000	1.0849390	10.4452800	10.8553700
2.8333160	17.8019400	6.1294950	2.6926950	4.5345210	12.2627900
4.9195960	13.0392100	15.3303400	2.3032100	6.3915360	7.5196690
7.1216640	17.1296400	21.8511800	1.8374970	6.2956280	7.2693180
1.9949040	6.0577780	16.6209500	2.2295460	3.6435050	18.1566800
2.1953210	13.6900100	12.2417700	8.5959450	2.1539700	8.6268000
13.4215100	26.1877100	20.0636500	13.4785800	3.6487650	3.2289150
13.4213700	9.7720290	5.2287570	2.0659810	16.4293300	16.2104100
9.9458940	20.2515700	17.1622400	3.0049110	7.6910560	10.4754500
10.5434700	12.1325900	14.3711000	2.1592670	10.6812700	1.6060270
3.4482300	5.2833490	24.4554500	13.2356300	5.8437630	15.9236900
1.9735370	13.4189600	15.5324400	10.8081200	8.7108890	11.5414500
8.1973580	13.2661200	12.8207300	10.4072700	9.8755750	12.7754800
18.0707000	17.3657200	8.7614830	4.0423210	8.9313420	9.7547010
0.8592431	17.6537000	8.9848390	3.4268400	3.1350860	3.6671600
11.2976800	17.1252600	9.5042650	2.5929310	2.6334010	5.0020430
7.5061910	24.5987700	17.9538800	1.3714860	8.8299630	8.4481680
8.5821660	15.7102800	13.0130300	2.2427500	9.0417290	2.9785840
13.0882300	14.4950000	10.0983200	6.9108750	4.4642750	6.4050840
15.7131300	16.9634600	19.5422200	2.8547270	8.8008700	10.5168000
