# Supplementary material for: SynaptoTagMe, a toolkit for in vivo mapping and modulating neurotransmission at single-cell resolution
Source: eLife. 2026 Jun 25;14:RP108675. doi: 10.7554/eLife.108675 (PMC13299628; doi:10.7554/eLife.108675)
Supplement: Figure 3—source data 1. [file elife-108675-fig3-data1.csv]

WT	unc-47 (e307)	UNC-47::GFP11X3 (syb7849)	Pan-cellular GFP1-10 (muIs253)	Pan-cellular UNC-47::gfp11x3 (syb7849; muIs253)	unc-25(e156)	- FLP (syb5949 syb6275)	+FLP (syb5949 syb6275; bqSi506)
99		96	104	97
93		80	106	91
86		90	101	88
82		73	97	92
93		75	99	89
85		75	100	97
82		65	100	95
86		78	103	83
97		75	113	90
98		81	107	96
88		90	96	83
97		85	115	99
97		75	101	96
88		89	110	84
99		92	109	95
91	40	91	87	82
99	15	95	92	80
70	11	70	89	80
82	50	72	115	80
99	24	91	98	89
99	14	70	88	96
80	15	88	109	80
94	35	87	95	78
88	55	84	88	85
103	49	89	91	89
98					56	82	41
97					15	103	28
111					62	92	54
109					59	95	47
102					33	78	63
85					16	96	33
108					20	85	41
104					33	101	50
115					63	115	94
102					45	111	42
