# Supplementary material for: SynaptoTagMe, a toolkit for in vivo mapping and modulating neurotransmission at single-cell resolution
Source: eLife. 2026 Jun 25;14:RP108675. doi: 10.7554/eLife.108675 (PMC13299628; doi:10.7554/eLife.108675)
Supplement: Figure 3—figure supplement 1—source data 1. [file elife-108675-fig3-figsupp1-data1.csv]

N2	unc-47(e307)	UNC-47 rescue	UNC-47::GFP (syb6990)	UNC-47::mKate2 (syb7358)
102	83	78	116	75
100	30	100	110	88
104	41	86	114	90
111	52	120	106	90
130	59	101	124	100
96	21	103	97	137
116	29	118	104	101
110	7	104	119	119
107	47	77	117	98
98	30	115	119	105
118	68		96	128
128	31		120	106
135			121
134			5
110			125
125			134
132
120
106
130
122
138
78
94
58
89
109
135
126
141
94
143
113
111
110
96
131
109
132
119
124
126
74
29
119
117
47
102
97
105
113
88
103
111
52
95
82
85
115
97
123
127
129
110
127
139
128
101
