# Supplementary material for: SynaptoTagMe, a toolkit for in vivo mapping and modulating neurotransmission at single-cell resolution
Source: eLife. 2026 Jun 25;14:RP108675. doi: 10.7554/eLife.108675 (PMC13299628; doi:10.7554/eLife.108675)
Supplement: Figure 3—figure supplement 2—source data 1. [file elife-108675-fig3-figsupp2-data1.csv]

GFP11	GFP11x3
0.090	27.707
9.646	32.231
3.760	87.451
8.142	40.700
13.821	90.640
11.114	14.508
18.195	16.040
16.397	17.242
7.270	17.601
15.764	18.553
14.352	58.070
21.466
10.566
10.924
7.582
