# Supplementary material for: SynaptoTagMe, a toolkit for in vivo mapping and modulating neurotransmission at single-cell resolution
Source: eLife. 2026 Jun 25;14:RP108675. doi: 10.7554/eLife.108675 (PMC13299628; doi:10.7554/eLife.108675)
Supplement: Figure 4—source data 1. [file elife-108675-fig4-data1.csv]

N2	unc-17 (e245)	Peft-3::FLP (sybIs9614)	unc-17::gfp FLP-on(ola503)	Pan-cellular unc-17::GFP (ola503; sybIs9614)
97		75	96	82
91		93	99	73
91		82	87	82
77		96	101	90
92		71	95	80
102		69	106	83
85		89	82	88
96		83	99	88
72		89	105	79
80		98	102	65
99		100	105	89
89		88	92	87
99		84	102	95
105		89	106	80
88		83	97	82
71		85	93	101
79		88	92	82
79		90	98	86
87		79	104	100
90		99	91	88
94	2	108	103	97
92	3	101	80	82
98	1	115	105	99
88	0	109	99	87
85	1	92	88	82
94	0	91	88	87
88	5	105	92	80
90	2	102	102	70
93	5	106	106	98
103	0	100	83	99
94		112	94	111
105		108	103	92
114		111	110	90
109		107	109	90
101		93	105	85
93		101	113	95
90		85	106	102
99		100	110	90
117		113	94	92
91		103	104	94
