# Supplementary material for: SynaptoTagMe, a toolkit for in vivo mapping and modulating neurotransmission at single-cell resolution
Source: eLife. 2026 Jun 25;14:RP108675. doi: 10.7554/eLife.108675 (PMC13299628; doi:10.7554/eLife.108675)
Supplement: Figure 4—figure supplement 1—source data 1. [file elife-108675-fig4-figsupp1-data1.csv]

WT	unc-17(e245)	unc-17(e245); olaEx5703	unc-17(e245); olaEx5400	unc-17(e245); olaEx5704	C-terminus unc-17::mKate2 (ot907)	GFP::UNC-17 FLP-ON (syb7251)	UNC-17::GFP FLP-ON (ola503)
111	2	79	95	7	57	96	115
107	0	97	89	41	70	94	105
109	2	118	91	49	45	103	109
78	1	126	65	40	67	97	89
110	3	115	97		74	97	40
115	1	105	100		86	93	111
79	0	137	49		61		117
107	0	128	126		73	68	112
	1	128	108		74	58	108
107	5				81	88	80
82						68
64					86	61	111
107					64	72	119
90					86		115
					74		113
98					83		113
88					112		119
103					98
111					107
52
95
82
85
115
97
123
127
129
110
127
139
128
101
119
124
126
74
29
119
117
47
102
97
105
113
128
135
134
110
125
132
97
128
107
139
97
102
100
104
111
130
