# Supplementary material for: SynaptoTagMe, a toolkit for in vivo mapping and modulating neurotransmission at single-cell resolution
Source: eLife. 2026 Jun 25;14:RP108675. doi: 10.7554/eLife.108675 (PMC13299628; doi:10.7554/eLife.108675)
Supplement: Figure 4—figure supplement 2—source data 1. [file elife-108675-fig4-figsupp2-data1.csv]

N2	unc-17(e245)	Pan-cellular flippase (sybIs9614)	unc-17::mRuby FLP-on (syb7882)	Pan-cellular unc-17::mRuby (syb7882; sybIs9614)
90	3	90	103	85
97	0	95	105	100
104	1	90	101	104
97	0	100	106	98
95	0	105	97	98
93	0	96	89	95
87	15	102	100	93
97	5	92	104	92
100	4	107	99	106
105	0	102	99	105
98	3	96	87	108
84	8	98	100	94
100	5	102	105	94
90	2	97	96	101
108	3	82	111	102
100	9	93	103	100
79	0	86	102	105
91	0	92	110	93
104	0	94	93	101
99	0	88	99	86
91	5	86	98	110
97	14	95	97	93
97	3	95	101	112
108	0	97	100	100
86	0	91	104	103
95	2	99	116	97
98	3	93	98	95
92	0	105	98	105
94
94
91
89
86
93
105
93
97
98
100
98
98
103
77
98
107
99
94
101
93
69
89
91
84
80
89
85
