# Supplementary material for: SynaptoTagMe, a toolkit for in vivo mapping and modulating neurotransmission at single-cell resolution
Source: eLife. 2026 Jun 25;14:RP108675. doi: 10.7554/eLife.108675 (PMC13299628; doi:10.7554/eLife.108675)
Supplement: Figure 5—source data 1. [file elife-108675-fig5-data1.csv]

N2	cat-1(ok411)	Peft-3::GFP1-10 (muIs253)	cat-1::gfp11x3(syb7239)	Pancellular cat-1::gfp11x3 (syb7239; muIs253)
50	77	57	75	17
49	88	48	82	49
53	72	87	43	55
43	100	41	51	29
17	104	52	66	55
56	62	80	47	59
47	96	69	58	24
43	81	77	71	6
34	104	30	73	28
49	93	64	36	64
36	66	32	45	48
50	88	62	40	57
42	91	81	63	10
45	88	44	70	58
48	91	23	40	26
33	91	47	45	52
47	93	20	60	64
54	76	65	56	56
30	102	34	59	66
