# Supplementary material for: SynaptoTagMe, a toolkit for in vivo mapping and modulating neurotransmission at single-cell resolution
Source: eLife. 2026 Jun 25;14:RP108675. doi: 10.7554/eLife.108675 (PMC13299628; doi:10.7554/eLife.108675)
Supplement: Figure 5—source data 2. [file elife-108675-fig5-data2.csv]

N2	cat-1 csKO control	cat-1 csKO in ADF
0.2618742	0.05574913	0.5
0.07723577	0.07830552	0.51829268
0.10783055	0.03080873	0.38861789
0.26585366	0.05776637	0.35191638
0.07573813	0.06892895	0.48083624
0.15351506	0.08478513	0.34320557
0.06290116	0.12439024	0.64808362
0.13170732	0.12195122	0.45818815
0.08658537	0.04529617	0.43445122
0.1	0.0885751	0.28571429
0.06463415	0.07859079	0.38675958
0.05905006	0.0597561	0.53353659
